# Supplementary material for: Stereospecific Synthesis of Cyclohexenone Acids by [3,3]-Sigmatropic Rearrangement Route
Source: J Org Chem. 2023 Sep 1;88(18):12914–23. doi: 10.1021/acs.joc.3c00757 (PMC10507681; doi:10.1021/acs.joc.3c00757)
Supplement: Supplementary file 2 — jo3c00757_si_002.zip [file jo3c00757_si_002.zip]

Archive with 2,979 entries (2,483 files):
- FID for Publication/1 big A/
- FID for Publication/1 big A/C13/
- FID for Publication/1 big A/C13/6/
- FID for Publication/1 big A/C13/6/acqu
- FID for Publication/1 big A/C13/6/acqus
- FID for Publication/1 big A/C13/6/adcInfo_TRX2.xml
- FID for Publication/1 big A/C13/6/audita.txt
- FID for Publication/1 big A/C13/6/fid
- FID for Publication/1 big A/C13/6/format.temp
- FID for Publication/1 big A/C13/6/lists/
- FID for Publication/1 big A/C13/6/lists/cpd/
- FID for Publication/1 big A/C13/6/lists/cpd/waltz65
- FID for Publication/1 big A/C13/6/lists/form/
- FID for Publication/1 big A/C13/6/lists/form/plot_acqu.form
- FID for Publication/1 big A/C13/6/lists/pp/
- FID for Publication/1 big A/C13/6/lists/pp/Avance.incl
- FID for Publication/1 big A/C13/6/lists/pp/Delay.incl
- FID for Publication/1 big A/C13/6/lists/pp/zgpg30
- FID for Publication/1 big A/C13/6/pdata/
- FID for Publication/1 big A/C13/6/pdata/1/
- FID for Publication/1 big A/C13/6/pdata/1/1i
- FID for Publication/1 big A/C13/6/pdata/1/1r
- FID for Publication/1 big A/C13/6/pdata/1/auditp.txt
- FID for Publication/1 big A/C13/6/pdata/1/outd
- FID for Publication/1 big A/C13/6/pdata/1/proc
- FID for Publication/1 big A/C13/6/pdata/1/procs
- FID for Publication/1 big A/C13/6/pdata/1/thumb.png
- FID for Publication/1 big A/C13/6/pdata/1/title
- FID for Publication/1 big A/C13/6/pulseprogram.precomp
- FID for Publication/1 big A/C13/6/scon2
- FID for Publication/1 big A/C13/6/shimvalues
- FID for Publication/1 big A/C13/6/specpar
- FID for Publication/1 big A/C13/6/uxnmr.info
- FID for Publication/1 big A/C13/6/uxnmr.par
- FID for Publication/1 big A/C13/6/vtc_pid_settings
- FID for Publication/1 big A/H1/
- FID for Publication/1 big A/H1/1/
- FID for Publication/1 big A/H1/1/acqu
- FID for Publication/1 big A/H1/1/acqus
- FID for Publication/1 big A/H1/1/adcInfo_TRX1.xml
- FID for Publication/1 big A/H1/1/audita.txt
- FID for Publication/1 big A/H1/1/fid
- FID for Publication/1 big A/H1/1/format.temp
- FID for Publication/1 big A/H1/1/lists/
- FID for Publication/1 big A/H1/1/lists/form/
- FID for Publication/1 big A/H1/1/lists/form/plot_acqu.form
- FID for Publication/1 big A/H1/1/lists/pp/
- FID for Publication/1 big A/H1/1/lists/pp/Avance.incl
- FID for Publication/1 big A/H1/1/lists/pp/zg
- FID for Publication/1 big A/H1/1/pdata/
- FID for Publication/1 big A/H1/1/pdata/1/
- FID for Publication/1 big A/H1/1/pdata/1/1i
- FID for Publication/1 big A/H1/1/pdata/1/1r
- FID for Publication/1 big A/H1/1/pdata/1/auditp.txt
- FID for Publication/1 big A/H1/1/pdata/1/outd
- FID for Publication/1 big A/H1/1/pdata/1/proc
- FID for Publication/1 big A/H1/1/pdata/1/procs
- FID for Publication/1 big A/H1/1/pdata/1/thumb.png
- FID for Publication/1 big A/H1/1/pdata/1/title
- FID for Publication/1 big A/H1/1/pulseprogram.precomp
- FID for Publication/1 big A/H1/1/scon2
- FID for Publication/1 big A/H1/1/shimvalues
- FID for Publication/1 big A/H1/1/specpar
- FID for Publication/1 big A/H1/1/topshimreport
- FID for Publication/1 big A/H1/1/uxnmr.info
- FID for Publication/1 big A/H1/1/uxnmr.par
- FID for Publication/1 big A/H1/1/vtc_pid_settings
- FID for Publication/1 big A/HMBC/
- FID for Publication/1 big A/HMBC/5/
- FID for Publication/1 big A/HMBC/5/acqu
- FID for Publication/1 big A/HMBC/5/acqu2
- FID for Publication/1 big A/HMBC/5/acqu2s
- FID for Publication/1 big A/HMBC/5/acqus
- FID for Publication/1 big A/HMBC/5/adcInfo_TRX1.xml
- FID for Publication/1 big A/HMBC/5/audita.txt
- FID for Publication/1 big A/HMBC/5/format.temp
- FID for Publication/1 big A/HMBC/5/lists/
- FID for Publication/1 big A/HMBC/5/lists/form/
- FID for Publication/1 big A/HMBC/5/lists/form/plot_acqu.form
- FID for Publication/1 big A/HMBC/5/lists/gp/
- FID for Publication/1 big A/HMBC/5/lists/gp/EA
- FID for Publication/1 big A/HMBC/5/lists/gp/SMSQ10.100
- FID for Publication/1 big A/HMBC/5/lists/pp/
- FID for Publication/1 big A/HMBC/5/lists/pp/Avance.incl
- FID for Publication/1 big A/HMBC/5/lists/pp/Grad.incl
- FID for Publication/1 big A/HMBC/5/lists/pp/hmbcgplpndqf
- FID for Publication/1 big A/HMBC/5/pdata/
- FID for Publication/1 big A/HMBC/5/pdata/1/
- FID for Publication/1 big A/HMBC/5/pdata/1/auditp.txt
- FID for Publication/1 big A/HMBC/5/pdata/1/clevels
- FID for Publication/1 big A/HMBC/5/pdata/1/outd
- FID for Publication/1 big A/HMBC/5/pdata/1/proc
- FID for Publication/1 big A/HMBC/5/pdata/1/proc2
- FID for Publication/1 big A/HMBC/5/pdata/1/proc2s
- FID for Publication/1 big A/HMBC/5/pdata/1/procs
- FID for Publication/1 big A/HMBC/5/pdata/1/thumb.png
- FID for Publication/1 big A/HMBC/5/pdata/1/title
- FID for Publication/1 big A/HMBC/5/pulseprogram.precomp
- FID for Publication/1 big A/HMBC/5/scon2
- FID for Publication/1 big A/HMBC/5/ser
- FID for Publication/1 big A/HMBC/5/shimvalues
- FID for Publication/1 big A/HMBC/5/specpar
- FID for Publication/1 big A/HMBC/5/uxnmr.info
- FID for Publication/1 big A/HMBC/5/uxnmr.par
- FID for Publication/1 big A/HMBC/5/vtc_pid_settings
- FID for Publication/1 big A/HSQC/
- FID for Publication/1 big A/HSQC/2/
- FID for Publication/1 big A/HSQC/2/acqu
- FID for Publication/1 big A/HSQC/2/acqu2
- FID for Publication/1 big A/HSQC/2/acqu2s
- FID for Publication/1 big A/HSQC/2/acqus
- FID for Publication/1 big A/HSQC/2/adcInfo_TRX1.xml
- FID for Publication/1 big A/HSQC/2/audita.txt
- FID for Publication/1 big A/HSQC/2/format.temp
- FID for Publication/1 big A/HSQC/2/lists/
- FID for Publication/1 big A/HSQC/2/lists/cpd/
- FID for Publication/1 big A/HSQC/2/lists/cpd/garp
- FID for Publication/1 big A/HSQC/2/lists/form/
- FID for Publication/1 big A/HSQC/2/lists/form/plot_acqu.form
- FID for Publication/1 big A/HSQC/2/lists/gp/
- FID for Publication/1 big A/HSQC/2/lists/gp/EA
- FID for Publication/1 big A/HSQC/2/lists/gp/SMSQ10.100
- FID for Publication/1 big A/HSQC/2/lists/pp/
- FID for Publication/1 big A/HSQC/2/lists/pp/Avance.incl
- FID for Publication/1 big A/HSQC/2/lists/pp/Delay.incl
- FID for Publication/1 big A/HSQC/2/lists/pp/Grad.incl
- FID for Publication/1 big A/HSQC/2/lists/pp/hsqcedetgp
- FID for Publication/1 big A/HSQC/2/pdata/
- FID for Publication/1 big A/HSQC/2/pdata/1/
- FID for Publication/1 big A/HSQC/2/pdata/1/auditp.txt
- FID for Publication/1 big A/HSQC/2/pdata/1/clevels
- FID for Publication/1 big A/HSQC/2/pdata/1/outd
- FID for Publication/1 big A/HSQC/2/pdata/1/proc
- FID for Publication/1 big A/HSQC/2/pdata/1/proc2
- FID for Publication/1 big A/HSQC/2/pdata/1/proc2s
- FID for Publication/1 big A/HSQC/2/pdata/1/procs
- FID for Publication/1 big A/HSQC/2/pdata/1/title
- FID for Publication/1 big A/HSQC/2/pulseprogram.precomp
- FID for Publication/1 big A/HSQC/2/scon2
- FID for Publication/1 big A/HSQC/2/ser
- FID for Publication/1 big A/HSQC/2/shimvalues
- FID for Publication/1 big A/HSQC/2/specpar
- FID for Publication/1 big A/HSQC/2/uxnmr.info
- FID for Publication/1 big A/HSQC/2/uxnmr.par
- FID for Publication/1 big A/HSQC/2/vtc_pid_settings
- FID for Publication/10/
- FID for Publication/10/13C/
- FID for Publication/10/13C/4/
- FID for Publication/10/13C/4/acqu
- FID for Publication/10/13C/4/acqus
- FID for Publication/10/13C/4/adcInfo_TRX3.xml
- FID for Publication/10/13C/4/audita.txt
- FID for Publication/10/13C/4/cpdprg2
- FID for Publication/10/13C/4/fid
- FID for Publication/10/13C/4/format.temp
- FID for Publication/10/13C/4/pdata/
- FID for Publication/10/13C/4/pdata/1/
- FID for Publication/10/13C/4/pdata/1/1i
- FID for Publication/10/13C/4/pdata/1/1r
- FID for Publication/10/13C/4/pdata/1/auditp.txt
- FID for Publication/10/13C/4/pdata/1/outd
- FID for Publication/10/13C/4/pdata/1/proc
- FID for Publication/10/13C/4/pdata/1/procs
- FID for Publication/10/13C/4/pdata/1/thumb.png
- FID for Publication/10/13C/4/pdata/1/title
- FID for Publication/10/13C/4/pulseprogram
- FID for Publication/10/13C/4/scon2
- FID for Publication/10/13C/4/shimvalues
- FID for Publication/10/13C/4/specpar
- FID for Publication/10/13C/4/stanprogram18353
- FID for Publication/10/13C/4/uxnmr.info
- FID for Publication/10/13C/4/uxnmr.par
- FID for Publication/10/13C/4/vtc_pid_settings
- FID for Publication/10/1H/
- FID for Publication/10/1H/1/
- FID for Publication/10/1H/1/acqu
- FID for Publication/10/1H/1/acqus
- FID for Publication/10/1H/1/adcInfo_TRX1.xml
- FID for Publication/10/1H/1/audita.txt
- FID for Publication/10/1H/1/fid
- FID for Publication/10/1H/1/format.temp
- FID for Publication/10/1H/1/pdata/
- FID for Publication/10/1H/1/pdata/1/
- FID for Publication/10/1H/1/pdata/1/1i
- FID for Publication/10/1H/1/pdata/1/1r
- FID for Publication/10/1H/1/pdata/1/auditp.txt
- FID for Publication/10/1H/1/pdata/1/outd
- FID for Publication/10/1H/1/pdata/1/proc
- FID for Publication/10/1H/1/pdata/1/procs
- FID for Publication/10/1H/1/pdata/1/thumb.png
- FID for Publication/10/1H/1/pdata/1/title
- FID for Publication/10/1H/1/pulseprogram
- FID for Publication/10/1H/1/scon2
- FID for Publication/10/1H/1/shimvalues
- FID for Publication/10/1H/1/specpar
- FID for Publication/10/1H/1/stanprogram18353
- FID for Publication/10/1H/1/stanprogram18559
- FID for Publication/10/1H/1/uxnmr.info
- FID for Publication/10/1H/1/uxnmr.par
- FID for Publication/10/1H/1/vtc_pid_settings
- FID for Publication/10/HMBC/
- FID for Publication/10/HMBC/3/
- FID for Publication/10/HMBC/3/acqu
- FID for Publication/10/HMBC/3/acqu2
- FID for Publication/10/HMBC/3/acqu2s
- FID for Publication/10/HMBC/3/acqus
- FID for Publication/10/HMBC/3/adcInfo_TRX1.xml
- FID for Publication/10/HMBC/3/audita.txt
- FID for Publication/10/HMBC/3/EA
- FID for Publication/10/HMBC/3/format.temp
- FID for Publication/10/HMBC/3/gpnam1
- FID for Publication/10/HMBC/3/gpnam2
- FID for Publication/10/HMBC/3/gpnam3
- FID for Publication/10/HMBC/3/pdata/
- FID for Publication/10/HMBC/3/pdata/1/
- FID for Publication/10/HMBC/3/pdata/1/clevels
- FID for Publication/10/HMBC/3/pdata/1/outd
- FID for Publication/10/HMBC/3/pdata/1/proc
- FID for Publication/10/HMBC/3/pdata/1/proc2
- FID for Publication/10/HMBC/3/pdata/1/proc2s
- FID for Publication/10/HMBC/3/pdata/1/procs
- FID for Publication/10/HMBC/3/pdata/1/title
- FID for Publication/10/HMBC/3/pulseprogram
- FID for Publication/10/HMBC/3/scon2
- FID for Publication/10/HMBC/3/ser
- FID for Publication/10/HMBC/3/shimvalues
- FID for Publication/10/HMBC/3/specpar
- FID for Publication/10/HMBC/3/stanprogram18353
- FID for Publication/10/HMBC/3/uxnmr.info
- FID for Publication/10/HMBC/3/uxnmr.par
- FID for Publication/10/HMBC/3/vtc_pid_settings
- FID for Publication/10/HSQC/
- FID for Publication/10/HSQC/2/
- FID for Publication/10/HSQC/2/acqu
- FID for Publication/10/HSQC/2/acqu2
- FID for Publication/10/HSQC/2/acqu2s
- FID for Publication/10/HSQC/2/acqus
- FID for Publication/10/HSQC/2/adcInfo_TRX1.xml
- FID for Publication/10/HSQC/2/audita.txt
- FID for Publication/10/HSQC/2/cpdprg2
- FID for Publication/10/HSQC/2/EA
- FID for Publication/10/HSQC/2/format.temp
- FID for Publication/10/HSQC/2/gpnam1
- FID for Publication/10/HSQC/2/gpnam2
- FID for Publication/10/HSQC/2/pdata/
- FID for Publication/10/HSQC/2/pdata/1/
- FID for Publication/10/HSQC/2/pdata/1/outd
- FID for Publication/10/HSQC/2/pdata/1/proc
- FID for Publication/10/HSQC/2/pdata/1/proc2
- FID for Publication/10/HSQC/2/pdata/1/proc2s
- FID for Publication/10/HSQC/2/pdata/1/procs
- FID for Publication/10/HSQC/2/pdata/1/title
- FID for Publication/10/HSQC/2/pulseprogram
- FID for Publication/10/HSQC/2/scon2
- FID for Publication/10/HSQC/2/ser
- FID for Publication/10/HSQC/2/shimvalues
- FID for Publication/10/HSQC/2/specpar
- FID for Publication/10/HSQC/2/stanprogram18353
- FID for Publication/10/HSQC/2/uxnmr.info
- FID for Publication/10/HSQC/2/uxnmr.par
- FID for Publication/10/HSQC/2/vtc_pid_settings
- FID for Publication/11/
- FID for Publication/11/13C/
- FID for Publication/11/13C/4/
- FID for Publication/11/13C/4/acqu
- FID for Publication/11/13C/4/acqus
- FID for Publication/11/13C/4/adcInfo_TRX3.xml
- FID for Publication/11/13C/4/audita.txt
- FID for Publication/11/13C/4/cpdprg2
- FID for Publication/11/13C/4/fid
- FID for Publication/11/13C/4/format.temp
- FID for Publication/11/13C/4/pdata/
- FID for Publication/11/13C/4/pdata/1/
- FID for Publication/11/13C/4/pdata/1/1i
- FID for Publication/11/13C/4/pdata/1/1r
- FID for Publication/11/13C/4/pdata/1/auditp.txt
- FID for Publication/11/13C/4/pdata/1/outd
- FID for Publication/11/13C/4/pdata/1/proc
- FID for Publication/11/13C/4/pdata/1/procs
- FID for Publication/11/13C/4/pdata/1/thumb.png
- FID for Publication/11/13C/4/pdata/1/title
- FID for Publication/11/13C/4/pulseprogram
- FID for Publication/11/13C/4/scon2
- FID for Publication/11/13C/4/shimvalues
- FID for Publication/11/13C/4/specpar
- FID for Publication/11/13C/4/stanprogram26852
- FID for Publication/11/13C/4/uxnmr.info
- FID for Publication/11/13C/4/uxnmr.par
- FID for Publication/11/13C/4/vtc_pid_settings
- FID for Publication/11/19F/
- FID for Publication/11/19F/7/
- FID for Publication/11/19F/7/acqu
- FID for Publication/11/19F/7/acqus
- FID for Publication/11/19F/7/adcInfo_TRX3.xml
- FID for Publication/11/19F/7/audita.txt
- FID for Publication/11/19F/7/fid
- FID for Publication/11/19F/7/format.temp
- FID for Publication/11/19F/7/pdata/
- FID for Publication/11/19F/7/pdata/1/
- FID for Publication/11/19F/7/pdata/1/1i
[truncated: 2,679 more entries]
