# Supplementary material for: Stereospecific Synthesis of Cyclohexenone Acids by [3,3]-Sigmatropic Rearrangement Route
Source: J Org Chem. 2023 Sep 1;88(18):12914–23. doi: 10.1021/acs.joc.3c00757 (PMC10507681; doi:10.1021/acs.joc.3c00757)
Supplement: Supplementary file 2 — jo3c00757_si_002.zip [file jo3c00757_si_002.zip › FID for Publication/1 big A/C13/6/audita.txt]

##TITLE= Audit trail, TopSpin 4.2.0
##JCAMPDX= 5.01
##ORIGIN= Bruker BioSpin GmbH
##OWNER= nmr
$$ /srv/data/Bruker500/AleksiE/ae11_rt_pre_elimination_1_c13_2/6/audita.txt
##AUDIT TRAIL=  $$ (NUMBER, WHEN, WHO, WHERE, PROCESS, VERSION, WHAT)
(   1,<2023-06-19 12:20:01.680 +0300>,<nmr>,<nmr500>,<cprserver>,<TopSpin 4.2.0>,
      <new/edc EXPNO=6 PROCNO=1>)
(   2,<2023-06-19 12:20:14.425 +0300>,<nmr>,<nmr500>,<cprserver>,<TopSpin 4.2.0>,
      <changed parameter F1 NS to 8000>)
(   3,<2023-06-19 09:20:28.859 +0000>,<nmr>,<nmr500>,<go4>,<TopSpin 4.2.0>,
      <acquisition in progress>)
(   4,<2023-06-19 10:43:16.419 +0000>,<nmr>,<nmr500>,<go4>,<TopSpin 4.2.0>,
      <created by zg on 'AvanceNeo' (nmr500) by user 'nmr'
       on data set with UUID '87e899f2-0e82-11ee-9550-0013952945fd'
       started at 2023-06-19 09:20:28.859 +0000, POWCHK enabled, PULCHK disabled,
       terminated by command 'halt' at 2023-06-19 10:43:16.416 +0000
       configuration hash MD5:
       3C 94 8C 53 14 05 51 67 70 38 98 E6 DD FB 56 51
       double data hash MD5: 64K
       2C 64 75 BB CC 5A 52 4E 21 07 E3 80 AB 69 AC F3>)
##END=

$$ hash MD5
$$ D2 9A 81 3C 5E E4 B7 7E 50 45 F8 D3 83 9F 0D 13
