# Supplementary material for: Stereospecific Synthesis of Cyclohexenone Acids by [3,3]-Sigmatropic Rearrangement Route
Source: J Org Chem. 2023 Sep 1;88(18):12914–23. doi: 10.1021/acs.joc.3c00757 (PMC10507681; doi:10.1021/acs.joc.3c00757)
Supplement: Supplementary file 2 — jo3c00757_si_002.zip [file jo3c00757_si_002.zip › FID for Publication/1 big A/C13/6/lists/form/plot_acqu.form]

EDIT_PAR COMMAND FILE

DI_MODE         LONG
ED_ENTRY        ACQU
ORDER           FILE


HEADER		"F2 - Acquisition Parameters"
T_NAME		Date_
		TYPE	R64
		CLASS	ACQU
		SUBRANGE 0.0 50000000
		REL	"Date_=itodate(DATE)"
		INV_REL	"DATE=datetoi(Date_,DATE)"
		FORMAT	"%14.0f"
		TEXT	" "
END
T_NAME		Time
		TYPE	R32
		CLASS	ACQU
		SUBRANGE 0.0 1000000
		REL	"Time=itotime(DATE)"
		INV_REL	"DATE=timetoi(Time,DATE)"
		FORMAT	"%14.2f h"
		TEXT	" "
END
NAME		INSTRUM
		TEXT	" "
END
NAME		PROBHD
		FORMAT	"%14.14s"
		TEXT	" "
END
NAME		PULPROG
		TEXT	" "
END
NAME		TD
		TEXT	" "
END
NAME		SOLVENT
		TEXT	" "
END
NAME		NS
		TEXT	" "
END
NAME		DS
		TEXT	" "
END
T_NAME		SWH
		TYPE	R64
		CLASS	ACQU
		SUBRANGE 0.0 1e8
		REL	"SWH=SW*SFO1"
		INV_REL "SW=SWH/SFO1"
		UNIT	"Hz"
		FORMAT	"%14.3f Hz"
		TEXT	" "
END
T_NAME          FIDRES
                TYPE    R32
                CLASS   ACQU
                SUBRANGE 0.0 100000
                REL     "FIDRES=2*SW*SFO1/TD"
                INV_REL "TD = nextpow(2*SW*SFO1/FIDRES)"
		UNIT	"Hz"
		FORMAT	"%14.6f Hz"
		TEXT	" "
END
T_NAME          AQ
		TYPE	R32
		CLASS	ACQU
		SUBRANGE 0.0 1000
		REL	"AQ=aqcalc(SW,SFO1,TD,DIGTYP)"
		INV_REL	"TD=tdcalc(SW,SFO1,1.0e6*AQ,DIGTYP)"
		UNIT	"sec"
		FORMAT	"%14.7f sec"
		TEXT	" "
END
NAME		RG
		TEXT	" "
END
T_NAME          DW
		TYPE	R32
		CLASS	ACQU
		SUBRANGE 0.0 1000000
		REL	"DW=1/(2*SW*SFO1)"
		INV_REL	"SW=1000000/(2*(0.005+DW)*SFO1)"
		UNIT	"usec"
		FORMAT	"%14.3lf usec"
		TEXT	" "
END
NAME		DE
		FORMAT	"%14.2f usec"
		TEXT	" "
END
NAME		TE
		FORMAT	"%14.1f K"
		TEXT	" "
END
CONDITIONAL:
T_NAME		AMP$$
		TRANGE	0 31
		TYPE	R32
		CLASS	ACQU
		SUBRANGE -1e38 1e38
		REL	"AMP$$=AMP[$$]"
		INV_REL	"AMP[$$]=AMP$$"
		UNIT	"%"
		FORMAT	"%14.2f %"
		TEXT	" "
END
T_NAME		CNST$$
		TRANGE	0 63
		TYPE	R32
		CLASS	ACQU
		SUBRANGE -1e38 1e38
		REL	"CNST$$=CNST[$$]"
		INV_REL	"CNST[$$]=CNST$$"
		FORMAT	"%14.7f"
		TEXT	" "
END
T_NAME		D$$
		TRANGE	0 63
		TYPE	R32
		CLASS	ACQU
		SUBRANGE 0.0 1e38
		REL	"D$$=D[$$]"
		INV_REL	"D[$$]=D$$"
		UNIT	"sec"
		FORMAT	"%14.8f sec"
		TEXT	" "
END
NAME		DSLIST
		TEXT	" "
END
NAME		PHLIST
		TEXT	" "
END
NAME		FQ$$LIST
		TRANGE	1 8
		TEXT	" "
END
NAME		GPNAM[$$]
		TRANGE 	0 31
		TEXT	" "
END
T_NAME		GPX$$
		TRANGE	0 31
		TYPE	R32
		CLASS	ACQU
		SUBRANGE -100.0 100.0
		REL	"GPX$$=GPX[$$]"
		INV_REL	"GPX[$$]=GPX$$"
		UNIT	"%"
		FORMAT	"%14.2f %"
		TEXT	" "
END
T_NAME		GPY$$
		TRANGE	0 31
		TYPE	R32
		CLASS	ACQU
		SUBRANGE -100.0 100.0
		REL	"GPY$$=GPY[$$]"
		INV_REL	"GPY[$$]=GPY$$"
		UNIT	"%"
		FORMAT	"%14.2f %"
		TEXT	" "
END
T_NAME		GPZ$$
		TRANGE	0 31
		TYPE	R32
		CLASS	ACQU
		SUBRANGE -100.0 100.0
		REL	"GPZ$$=GPZ[$$]"
		INV_REL	"GPZ[$$]=GPZ$$"
		UNIT	"%"
		FORMAT	"%14.2f %"
		TEXT	" "
END
NAME		HDDUTY
		FORMAT "%14.1f %"
		TEXT	" "
END
NAME		HL1
		FORMAT	"%14d dB"
		TEXT	" "
END
NAME		HL2
		FORMAT	"%14d dB"
		TEXT	" "
END
NAME		HL3
		FORMAT	"%14d dB"
		TEXT	" "
END
NAME		HL4
		FORMAT	"%14d dB"
		TEXT	" "
END
T_NAME		IN$$
		TRANGE	0 63
		TYPE	R32
		CLASS	ACQU
		SUBRANGE 0.0 1e38
		REL	"IN$$=IN[$$]"
		INV_REL	"IN[$$]=IN$$"
		UNIT	"sec"
		FORMAT	"%14.8f sec"
		TEXT	" "
END
T_NAME		INP$$
		TRANGE	0 63
		TYPE	R32
		CLASS	ACQU
		SUBRANGE 0.0 1e38
		REL	"INP$$=INP[$$]"
		INV_REL	"INP[$$]=INP$$"
		UNIT	"sec"
		FORMAT	"%14.8f sec"
		TEXT	" "
END
T_NAME		L$$
		TRANGE	0 31
		TYPE	R32
		CLASS	ACQU
		SUBRANGE 0.0 1e38
		REL	"L$$=L[$$]"
		INV_REL	"L[$$]=L$$"
		FORMAT	"%14.0f"
		TEXT	" "
END
NAME		NBL
		TEXT	" "
END
NAME		NUC$$
		TRANGE	1 8
		NONEDIT
		TEXT	" "
END
T_NAME		P$$
		TRANGE	0 63
		TYPE	R32
		CLASS	ACQU
		SUBRANGE 0.0 1.0e10
		REL	"P$$=P[$$]"
		INV_REL	"P[$$]=P$$"
		UNIT	"usec"
		FORMAT	"%14.2f usec"
		TEXT	" "
END
T_NAME		PCPD$$
		TRANGE	1 8
		TYPE	R32
		CLASS	ACQU
		SUBRANGE 0 1e38
		REL	"PCPD$$=PCPD[$$]"
		INV_REL	"PCPD[$$]=PCPD$$"
		UNIT	"usec"
		FORMAT	"%14.2f usec"
		TEXT	" "
END
NAME		CPDPRG[$$]
		TRANGE	1 8
		TEXT	" "
END
T_NAME		PLW$$
		TRANGE	0 63
		TYPE	R32
		CLASS	ACQU
		SUBRANGE ## ##
		REL	"PLW$$=PLW[$$]"
		INV_REL	"PLW[$$]=PLW$$"
		UNIT	"W"
		FORMAT	"%14.8f W"
		TEXT	"power PLW$$ "
END
NAME		SFO$$
		TRANGE	1 8
		FORMAT	"%14.7f MHz"
		TEXT	" "
END
T_NAME		SPW$$
		TRANGE	0 63
		TYPE	R32
		CLASS	ACQU
		SUBRANGE ## ##
		REL	"SPW$$=SPW[$$]"
		INV_REL	"SPW[$$]=SPW$$"
		UNIT	"W"
		FORMAT	"%14.8f W"
		TEXT	"shaped pulse power SPW$$"
END
NAME		SPNAM[$$]
		TRANGE	0 63
		TEXT	" "
END
T_NAME		SPOAL$$
		TRANGE	0 63
		TYPE	R32
		CLASS	ACQU
		SUBRANGE -1.0 1.0
		REL	"SPOAL$$=SPOAL[$$]"
		INV_REL	"SPOAL[$$]=SPOAL$$"
		FORMAT	"%14.3f"
		TEXT	" "
END
T_NAME		SPOFFS$$
		TRANGE	0 63
		TYPE	R32
		CLASS	ACQU
		SUBRANGE -1e38 1e38
		REL	"SPOFFS$$=SPOFFS[$$]"
		INV_REL	"SPOFFS[0]=SPOFFS0"
		UNIT	"Hz"
		FORMAT	"%14.2f Hz"
		TEXT	" "
END
NAME		TD0
		TEXT	" "
END
NAME		TDav
		TEXT	" "
END
NAME		VCLIST
		TEXT	" "
END
NAME		VDLIST
		TEXT	" "
END
NAME		VPLIST
		TEXT	" "
END
NAME		VTLIST
		TEXT	" "
END
NAME		ZGOPTNS
		TEXT	" "
END
EXCLUDED:
NAME		MCREST
NAME		MCWRK
