# Supplementary material for: Stereospecific Synthesis of Cyclohexenone Acids by [3,3]-Sigmatropic Rearrangement Route
Source: J Org Chem. 2023 Sep 1;88(18):12914–23. doi: 10.1021/acs.joc.3c00757 (PMC10507681; doi:10.1021/acs.joc.3c00757)
Supplement: Supplementary file 2 — jo3c00757_si_002.zip [file jo3c00757_si_002.zip › FID for Publication/1 big A/C13/6/pdata/1/auditp.txt]

##TITLE= Audit trail, TopSpin 4.2.0
##JCAMPDX= 5.01
##ORIGIN= Bruker BioSpin GmbH
##OWNER= nmr
$$ /srv/data/Bruker500/AleksiE/ae11_rt_pre_elimination_1_c13_2/6/pdata/1/auditp.txt
##AUDIT TRAIL=  $$ (NUMBER, WHEN, WHO, WHERE, PROCESS, VERSION, WHAT)
(   1,<2023-06-19 12:20:01.637 +0300>,<nmr>,<nmr500>,<cprserver>,<TopSpin 4.2.0>,
      <new/edc PROCNO=1>)
(   2,<2023-06-19 13:43:15.417 +0300>,<nmr>,<nmr500>,<proc1d>,<TopSpin 4.2.0>,
      <Start of raw data processing
       ft FT_mod = 6 PKNL = 1 SI = 64K 
       data hash MD5: 64K
       F8 A6 B2 02 0E D0 E5 E1 D3 77 63 0F B7 E2 D3 2C>)
(   3,<2023-06-19 13:43:21.070 +0300>,<nmr>,<nmr500>,<proc1d>,<TopSpin 4.2.0>,
      <apk 
       data hash MD5: 64K
       6F 99 07 55 07 6E B9 81 05 BF 1F AD BB 67 E5 D6>)
##END=

$$ hash MD5
$$ 69 54 84 5A 33 84 76 F5 D8 EA 50 10 9A 0E D7 3B
