# Supplementary material for: Stereospecific Synthesis of Cyclohexenone Acids by [3,3]-Sigmatropic Rearrangement Route
Source: J Org Chem. 2023 Sep 1;88(18):12914–23. doi: 10.1021/acs.joc.3c00757 (PMC10507681; doi:10.1021/acs.joc.3c00757)
Supplement: Supplementary file 2 — jo3c00757_si_002.zip [file jo3c00757_si_002.zip › FID for Publication/1 big A/C13/6/shimvalues]

# Mon Jun 19 10:43:15 2023
#$$PROBEIDENTIFIER=Z168425_0001
#$$PROBENAME=PA TBI 500S2 H/C-BB-D-05 XYZ
#$$SHIMID=292722
#
# Active Shim Gradients
#
Z           		-1066           
Z2          		-479            
Z3          		2258            
Z4          		-1516           
Z5          		-761            
Z6          		1283            
Z7          		645             
Z8          		857             
X           		-1722           
XZ          		4044            
XZ2         		-5052           
XZ3         		8554            
XZ4         		1061            
XZ5         		6510            
Y           		1522            
YZ          		-5188           
YZ2         		14159           
YZ3         		-3357           
YZ4         		-6540           
YZ5         		-4631           
XY          		2956            
XYZ         		-2766           
XYZ2        		1789            
XYZ3        		512             
XYZ4        		-1796           
XYZ5        		484             
(X2-Y2)     		2604            
(X2-Y2)Z    		4211            
(X2-Y2)Z2   		-816            
(X2-Y2)Z3   		3293            
(X2-Y2)Z4   		-2890           
(X2-Y2)Z5   		807             
X3          		28428           
X3Z         		20328           
Y3          		19354           
Y3Z         		-9423           
#
# Lock Parameter
#
FIELD		-650.898
LOCKPHASE		 261.979
LOCKPOWER		 -20.000
LOCKGAIN		 116.792
LOCKDC		 -62.200
LOCKSHIFT		   2.490
LOOPGAIN		   5.000
LOOPTIME		   0.250
LOOPFILTER		 500.000
#
IEEE64_VERSION_CODE 1
#
# Shim currents 
#
SHIM_SETTING [ 1]     -213.89625963
SHIM_SETTING [ 2]    -1377.22735605
SHIM_SETTING [ 3]     1160.69628042
SHIM_SETTING [ 4]      704.36826854
SHIM_SETTING [ 5]    -1282.08369012
SHIM_SETTING [ 6]      105.05951690
SHIM_SETTING [ 7]     1550.65732657
SHIM_SETTING [ 8]     -834.11673022
SHIM_SETTING [ 9]      354.83279958
SHIM_SETTING [10]     -725.05000074
SHIM_SETTING [11]        0.00000000
SHIM_SETTING [12]    28776.55771695
SHIM_SETTING [13]     9930.81441699
SHIM_SETTING [14]     3928.28910493
SHIM_SETTING [15]     8076.75357073
SHIM_SETTING [16]   -20000.36015185
SHIM_SETTING [17]    -4684.10074885
SHIM_SETTING [18]     5642.16594329
SHIM_SETTING [19]    14809.70959723
SHIM_SETTING [20]   -11734.31973139
SHIM_SETTING [21]     6407.90687861
SHIM_SETTING [22]    -7353.15878270
SHIM_SETTING [23]     7247.42688399
SHIM_SETTING [24]     4934.82770067
SHIM_SETTING [25]     4190.91000485
SHIM_SETTING [26]    -5890.18611817
SHIM_SETTING [27]    23646.65881671
SHIM_SETTING [28]     1726.16959660
SHIM_SETTING [29]     -224.30165820
SHIM_SETTING [30]     -980.03639704
SHIM_SETTING [31]    -1244.83627115
SHIM_SETTING [32]    21387.61809483
SHIM_SETTING [33]      622.78528741
SHIM_SETTING [34]     5113.27927571
SHIM_SETTING [35]     1329.75730311
SHIM_SETTING [36]     5553.25640852
SHIM_SETTING [37]     -695.31845146
SHIM_SETTING [38]   -16539.48066985
SHIM_SETTING [39]     -918.82080779
SHIM_SETTING [40]        0.00000000
