# Supplementary material for: Stereospecific Synthesis of Cyclohexenone Acids by [3,3]-Sigmatropic Rearrangement Route
Source: J Org Chem. 2023 Sep 1;88(18):12914–23. doi: 10.1021/acs.joc.3c00757 (PMC10507681; doi:10.1021/acs.joc.3c00757)
Supplement: Supplementary file 2 — jo3c00757_si_002.zip [file jo3c00757_si_002.zip › FID for Publication/1 big A/C13/6/uxnmr.info]

CONFIGURATION INFORMATION
=========================

Path         : /opt/topspin/conf/instr/spect/uxnmr.info
Date         : Fri Apr 28 07:29:33 2023
Release      : TopSpin 4.2.0
Installed in : /opt/topspin
Host         : BladeEpu
OS           : CentOS Linux release 7.2.1511 (Core) 
SPECTR-OS    : Version 4.2.176.20221013
CPU          : Intel(R) Core(TM) i7-4700EQ CPU @ 2.40GHz (8 cores at 2476 MHz with Hyperthreading)
User         : root (root)
System       : Avance Neo 500 NMR spectrometer
1H-frequency : 499.823 MHz
Description  : AvanceNeo
Location     : Chemicum B246
Bruker Order : 405338
Configured in: BladeEpu:/opt/topspin/conf/instr/spect

AQ-Rack:
- EPU/2: AV4 EPU/2 Embedded Processing Unit H153448F1/00379 ECL 01.02
- TRX 1200: AV4 TRANSCEIVER 1200 Z148391/01608 ECL 01.07
  Location: slot 1 in rack 1
  Connection: at IP 192.168.180.14 via PCIe #3
  Firmware Version: 20190906082218
  Devices: MTD at /dev/mtd1, DRX at /dev/bbu/drx3.5, RTD at /dev/bbu/rtd3.4
  Sequencer: FCube
  - FCube1
- TRX 1200: AV4 TRANSCEIVER 1200 Z148391/01609 ECL 01.07
  Location: slot 2 in rack 1
  Connection: at IP 192.168.180.18 via PCIe #4
  Firmware Version: 20190906082218
  Devices: MTD at /dev/mtd4, DRX at /dev/bbu/drx4.5, RTD at /dev/bbu/rtd4.4
  Sequencer: FCube
  - FCube2
- TRX 1200: AV4 TRANSCEIVER 1200 Z148391/01610 ECL 01.07
  Location: slot 3 in rack 1
  Connection: at IP 192.168.180.22 via PCIe #5
  Firmware Version: 20190906082218
  Devices: MTD at /dev/mtd7, DRX at /dev/bbu/drx5.5, RTD at /dev/bbu/rtd5.4
  Sequencer: FCube
  - FCube3
- GTU: AV4 GT-CONTROLLER UNIT Z148393/00511 ECL 01.01
  Location: slot 6 in rack 1
  Connection: at IP 192.168.180.38 via PCIe #9
  Firmware Version: 20190906085855
  - Gradient resolution: 1.0 us
  Devices: MTD at /dev/mtd10, RTD at /dev/bbu/rtd9.4, GPROC at /dev/bbu/gproc9.7
  Sequencer: GCube, TCube
  - GCube1
  - TCube1
- PSM-A: AV4 PSM-A Z149510/00556 ECL 01.03
- HPPR/2 COVER2: HPPR/2 Cover2 Z124567/02732 ECL 00.05
  HPPR2: - HPPR/2 preamplifier connected via AqRack
      Type      : HPPR/2
      Controller: Cover/2
                  no LED display for tuning and matching
      Module  1 : HPLNA 1H19F (virtual 50 Ohm reference: 100.2%/0.2deg, reflection meter without CRP-Bias capability)
                  PN=Z103204, SN=01065 from 20180424
      Module  2 : 2H
                  PN=Z003472, SN=01874 from 20180529
      Module  3 : 13C/79Br
                  PN=Z003523, SN=00525 from 20180410
      Module  4 : XBB19F 2HP
                  PN=Z102026, SN=00313 from 20180412
      Module  5 : 15N
                  PN=Z003529, SN=00476 from 20180607
  
- HPLNA 1H19F: HPLNA 1H MODULE 500 Z103204/01065 ECL 06.02
- 2H: HPPR/2 2H MODULE 500 Z003472/01874 ECL 07.00
- 13C/79Br: HPPR/2 13C MODULE 500 Z003523/00525 ECL 08.00
- XBB19F 2HP: HPPR/2 XBB19F 2HP MODULE 500 Z102026/00313 ECL 07.01
- 15N: HPPR/2 15N MODULE 500 Z003529/00476 ECL 07.01
- RACK: AV4 AQS CHASSIS Z149500/00556 ECL 00.03
- FANTRAY: AV4 AQS FAN TRAY Z149501/0540 ECL 00.02
- PSM-48V: AV4 PSM-48V Z149850/01049 ECL 01.01
- PSM-D: AV4 PSM-D Z149520/00562 ECL 00.02
- REF 1200: AV4 REFERENCE 1200 Z148270/00575 ECL 02.01


Transmitters at the spectrometer subnet:
----------------------------------------
BLA-W144061-000286 W144061/000286 ECL 10:
- TCP/IP address = 192.168.99.13
- Firmware VS    = 20210223
- Amplifier      = AV4 BLABBH500/100 200-600: W144061/000286 ECL 10
- Controller     = BLA CONTROL BOARD 7: W133936/020711 ECL 21
BLA-W144059-000162 W144059/000162 ECL 10:
- TCP/IP address = 192.168.99.12
- Firmware VS    = 20210223
- Amplifier      = AV4 BLABB500 15-600: W144059/000162 ECL 10
- Controller     = BLA CONTROL BOARD 7: W133936/020530 ECL 21
LTRX Z109889/01145 ECL 03.01:
- TCP/IP address = 192.168.99.11
- Amplifier      = BSMS/2 LOCK TRANSCEIVER 500: Z109889/01145 ECL 03.01

BSMS: BSMS/2 functionality available
- TCP/IP address = 192.168.99.11
- ELCB firmware version = 20180919
- Note:  The ELCB firmware is too old.
- ELCB = BSMS/2 ELCB: Z100818/07400 ECL 07.02
- SLCB functionality: Available
- GAB current limits = 10.0/X, 10.0/Y, 10.0/Z (in A)
- Shim System = BOSS3-SB
- SCB channels = 40
- Shim matrix file: 292722ba.dat
- Active shims: Z Z2 Z3 Z4 Z5 X XZ XZ2 (X2-Y2) XY Y YZ YZ2 (X2-Y2)Z2 XZ4 XZ3 Z6 (X2-Y2)Z YZ4 YZ3 XYZ2 XYZ X3Z X3 Y3Z Y3 Z7 Z8 XZ5 YZ5 (X2-Y2)Z3 (X2-Y2)Z4 (X2-Y2)Z5 XYZ3 XYZ4 XYZ5
- Magnet polarity: NS, uses inverse H0 polarity
- L-TRX = BSMS/2 LOCK TRANSCEIVER 500: Z109889/01145 ECL 03.01
- Lock: On L-TRX board, supports 2H
- VTU_SPB = BSMS/2 SPB SENSOR & PNEUMATIC BD: Z115191/04506 ECL 05.02
- VTU_VPSB1 = AV4 VARIABLE POWER SUPPLY BD DC: Z139305/00471 ECL 01.02

VTU: in BSMS/2 connected to ethernet
- TCP/IP address = 192.168.99.11

Line Distribution Units at the spectrometer subnet:
-------------------------------------------------
Line Distribution Unit 1: PDU1
- TCP/IP address   = 192.168.99.99

Magnet System:
- Magnet  : Oxford AS500
- Polarity: NS


RF cable connections (detected)
--------------------------------------------------------------------
TRX1 NORM output -> input 2 of transmitter 1 (AV4 BLABBH500/100 200-600 W144061/000286 at TCP/IP 192.168.99.13)
TRX1 AUX  output -> input 1 of transmitter 3 (BSMS/2 LOCK TRANSCEIVER 500 Z109889/01145 at TCP/IP 192.168.99.11)
TRX2 NORM output -> input 1 of transmitter 1 (AV4 BLABBH500/100 200-600 W144061/000286 at TCP/IP 192.168.99.13)
TRX2 AUX  output -> open
TRX3 NORM output -> input 1 of transmitter 2 (AV4 BLABB500 15-600 W144059/000162 at TCP/IP 192.168.99.12)
TRX3 AUX  output -> open

Blanking cable connections (detected)
--------------------------------------------------------------------
transmitter 1 = AV4 BLABBH500/100 200-600 W144061/000286 at TCP/IP 192.168.99.13:
- amplifier B-500W uses blanking 2
- amplifier 1H-100W uses blanking 1

transmitter 2 = AV4 BLABB500 15-600 W144059/000162 at TCP/IP 192.168.99.12:
- amplifier B-500W uses blanking 3

transmitter 3 = BSMS/2 LOCK TRANSCEIVER 500 Z109889/01145 at TCP/IP 192.168.99.11:
- amplifier 2H-5W uses blanking 9


Preamplifier connections (detected)
--------------------------------------------------------------------
Tune-TRX1 -> HPLNA 1H19F -> REC1
Tune-TRX1 -> 2H          -> REC1
Tune-TRX2 -> 13C/79Br    -> REC2
Tune-TRX3 -> XBB19F 2HP  -> REC3
Tune-TRX3 -> 15N         -> REC3
