# Supplementary material for: Stereospecific Synthesis of Cyclohexenone Acids by [3,3]-Sigmatropic Rearrangement Route
Source: J Org Chem. 2023 Sep 1;88(18):12914–23. doi: 10.1021/acs.joc.3c00757 (PMC10507681; doi:10.1021/acs.joc.3c00757)
Supplement: Supplementary file 2 — jo3c00757_si_002.zip [file jo3c00757_si_002.zip › FID for Publication/1 big A/H1/1/audita.txt]

##TITLE= Audit trail, TopSpin 4.2.0
##JCAMPDX= 5.01
##ORIGIN= Bruker BioSpin GmbH
##OWNER= nmr
$$ /srv/data/Bruker500/AleksiE/ae11_rt_pre_elimination_1_h1/1/audita.txt
##AUDIT TRAIL=  $$ (NUMBER, WHEN, WHO, WHERE, PROCESS, VERSION, WHAT)
(   1,<2023-06-19 09:51:16.998 +0300>,<nmr>,<nmr500>,<cprserver>,<TopSpin 4.2.0>,
      <new/edc EXPNO=1 PROCNO=1>)
(   2,<2023-06-19 09:54:34.973 +0300>,<nmr>,<nmr500>,<cprserver>,<TopSpin 4.2.0>,
      <changed parameter F1 RG to 71.8>)
(   3,<2023-06-19 06:56:20.359 +0000>,<nmr>,<nmr500>,<go4>,<TopSpin 4.2.0>,
      <acquisition in progress>)
(   4,<2023-06-19 06:57:08.325 +0000>,<nmr>,<nmr500>,<go4>,<TopSpin 4.2.0>,
      <created by zg on 'AvanceNeo' (nmr500) by user 'nmr'
       on data set with UUID '651311d2-0e6e-11ee-b53b-0013952945fd'
       started at 2023-06-19 06:56:20.358 +0000, POWCHK enabled, PULCHK disabled,
       completed at 2023-06-19 06:57:08.324 +0000
       configuration hash MD5:
       3C 94 8C 53 14 05 51 67 70 38 98 E6 DD FB 56 51
       double data hash MD5: 64K
       9C C8 DA EC 65 B1 65 7F 7D 0D 96 CB E6 24 4A D2>)
##END=

$$ hash MD5
$$ 24 DF C2 2A CF 37 64 06 06 32 EB E4 5D 8A 5A C3
