# Supplementary material for: Stereospecific Synthesis of Cyclohexenone Acids by [3,3]-Sigmatropic Rearrangement Route
Source: J Org Chem. 2023 Sep 1;88(18):12914–23. doi: 10.1021/acs.joc.3c00757 (PMC10507681; doi:10.1021/acs.joc.3c00757)
Supplement: Supplementary file 2 — jo3c00757_si_002.zip [file jo3c00757_si_002.zip › FID for Publication/1 big A/H1/1/pdata/1/auditp.txt]

##TITLE= Audit trail, TopSpin 4.2.0
##JCAMPDX= 5.01
##ORIGIN= Bruker BioSpin GmbH
##OWNER= nmr
$$ /srv/data/Bruker500/AleksiE/ae11_rt_pre_elimination_1_h1/1/pdata/1/auditp.txt
##AUDIT TRAIL=  $$ (NUMBER, WHEN, WHO, WHERE, PROCESS, VERSION, WHAT)
(   1,<2023-06-19 09:51:16.956 +0300>,<nmr>,<nmr500>,<cprserver>,<TopSpin 4.2.0>,
      <new/edc PROCNO=1>)
(   2,<2023-06-19 09:57:03.295 +0300>,<nmr>,<nmr500>,<proc1d>,<TopSpin 4.2.0>,
      <Start of raw data processing
       ft FT_mod = 6 PKNL = 1 SI = 64K 
       data hash MD5: 64K
       3E F7 2F FE 92 46 51 F5 3D 9F 9C 7C D6 C7 84 1D>)
(   3,<2023-06-19 09:57:05.018 +0300>,<nmr>,<nmr500>,<proc1d>,<TopSpin 4.2.0>,
      <apk 
       data hash MD5: 64K
       95 2C AE B6 3B 4D 7D 7D 5D D3 F1 26 5D DF 72 AE>)
##END=

$$ hash MD5
$$ EA 17 07 BC 5F 54 3C 93 1A 88 AF D6 77 F0 62 A6
