# Supplementary material for: Stereospecific Synthesis of Cyclohexenone Acids by [3,3]-Sigmatropic Rearrangement Route
Source: J Org Chem. 2023 Sep 1;88(18):12914–23. doi: 10.1021/acs.joc.3c00757 (PMC10507681; doi:10.1021/acs.joc.3c00757)
Supplement: Supplementary file 2 — jo3c00757_si_002.zip [file jo3c00757_si_002.zip › FID for Publication/1 big A/H1/1/specpar]

##TITLE= Parameter file, TopSpin 4.2.0
##JCAMPDX= 5.0
##DATATYPE= Parameter Values
##NPOINTS= 5	$$ modification sequence number
##ORIGIN= Bruker BioSpin GmbH
##OWNER= nmr
$$ 2023-06-19 09:56:11.804 +0300  nmr@nmr500
$$ /srv/data/Bruker500/AleksiE/ae11_rt_pre_elimination_1_h1/1//specpar
$$ process /opt/topspin4.2.0/prog/mod/acqdataserver
##$ANCIEN= (0..7)
0 0 0 0 0 0 0 0
##$BF1= 100.13
##$BF2= 100.13
##$BF3= 100.13
##$DEC= 1
##$DECB= 1
##$DEF19F= yes
##$DEFRSEL= yes
##$HPMOD= (0..32)
0 0 0 0 0 0 0 0 0 0 0 0 0 0 0 0 0 0 0 0 0 0 0 0 0 0 0 0 0 0 0 0 0
##$HPPRECH= (0..32)
-1 -1 -1 -1 -1 -1 -1 -1 -1 -1 -1 -1 -1 -1 -1 -1 -1 -1 -1 -1 -1 -1 -1 -1
-1 -1 -1 -1 -1 -1 -1 -1 -1
##$HPSELECT= yes
##$LOCSW19F= -1
##$LOCSW2H= -1
##$NUC1= 20
##$NUC2= 10
##$NUC3= 1
##$NUC4= 0
##$NUC5= 0
##$NUC6= 0
##$NUC7= 0
##$NUC8= 0
##$NUCARR= (0..123)
499.823 499.823 76.725873722 533.131074766 380.760043212 73.554382528 194.250196079
70.234193291 53.699273725 160.363081366 125.680593315 36.118794419 50.646624746
67.758290071 470.303508601 39.457507096 132.212680137 30.597339706 130.23817436
99.300770079 202.332059087 38.36641348 48.972202701 40.764189367 23.32360552
28.999820428 12.80199149 33.638232849 121.415738608 28.177691565 28.185203905
49.833897553 131.468183782 28.252475082 123.902213084 16.183159133 118.593373079
44.66443819 132.530432613 141.968190463 31.272940459 119.964287603 152.429540834
17.435400682 85.582762973 95.323808422 26.079374632 125.225554455 134.984788463
19.231189748 48.257625751 163.544354796 21.661439135 24.49231665 46.465035553
122.337527179 32.573095041 33.25669796 112.501790263 23.017603883 25.797709377
15.926594989 22.872400303 20.23193036 23.259428247 106.0398486 110.92659308
109.290072614 109.524359647 163.535832814 178.098225902 186.387155581 119.610527879
64.773147186 130.802389557 157.693001909 100.00201675 139.001705971 41.20501326
65.557494429 49.654701011 55.544970117 65.948146089 70.603202615 153.0458026
27.2403535 16.7940528 20.8426191 17.1939112 124.2559978 54.8805654 15.3445661
20.1428669 120.1574492 17.1939112 24.0914686 106.6622282 14.3949024 41.4353267
87.465556228 24.09646683 56.99981492 40.64060813 20.02790761 12.58054491
59.926778408 20.824560495 112.583131458 113.717729668 11.407615274 38.813255242
8.58695914 9.35168833 107.445870692 8.64193967 89.522407845 33.046212498
285.514891936 288.317089607 104.56596554 80.31799736 9.203740722 18.1435749
100
##$NUCOFFS= (0..127)
<1H> <13C> <15N> <31P> <2H> <19F> <29Si> <11B> <10B> <> <> <> <> <> <>
<> <> <> <> <> <> <> <> <> <> <> <> <> <> <> <> <> <> <> <> <> <> <> <>
<> <> <> <> <> <> <> <> <> <> <> <> <> <> <> <> <> <> <> <> <> <> <> <>
<> <> <> <> <> <> <> <> <> <> <> <> <> <> <> <> <> <> <> <> <> <> <> <>
<> <> <> <> <> <> <> <> <> <> <> <> <> <> <> <> <> <> <> <> <> <> <> <>
<> <> <> <> <> <> <> <> <> <> <> <> <> <> <> <> <>
##$OBS= 1
##$OFFS= (0..127)
5 0 0 0 0 0 0 0 0 0 0 0 0 0 0 0 0 0 0 0 0 0 0 0 0 0 0 0 0 0 0 0 0 0 0 0
0 0 0 0 0 0 0 0 0 0 0 0 0 0 0 0 0 0 0 0 0 0 0 0 0 0 0 0 0 0 0 0 0 0 0 0
0 0 0 0 0 0 0 0 0 0 0 0 0 0 0 0 0 0 0 0 0 0 0 0 0 0 0 0 0 0 0 0 0 0 0 0
0 0 0 0 0 0 0 0 0 0 0 0 0 0 0 0 0 0 0 0
##$OFFSF= (0..7)
0 0 0 0 0 0 0 0
##$OFFSH= (0..7)
0 0 0 0 0 0 0 0
##$OFFSX= (0..7)
0 0 0 0 0 0 0 0
##$OFFSXAS= (0..7)
0 0 0 0 0 0 0 0
##$OFSF1= 0
##$OFSF2= 0
##$OFSH1= 0
##$OFSH2= 0
##$OFSH3= 0
##$OFSX1= 0
##$OFSX2= 0
##$OFSY= 0
##$PACOIL= (0..32)
0 0 0 0 0 0 0 0 0 0 0 0 0 0 0 0 0 0 0 0 0 0 0 0 0 0 0 0 0 0 0 0 0
##$PRECHAN= (0..32)
-1 2 -1 0 3 4 1 -1 -1 -1 -1 -1 -1 -1 -1 -1 -1 -1 -1 -1 -1 -1 -1 -1 -1 -1
-1 -1 -1 -1 -1 -1 -1
##$RECPRE= (0..25)
-1 0 2 3 -1 -1 -1 -1 -1 -1 -1 -1 -1 -1 -1 -1 -1 -1 -1 -1 -1 -1 -1 -1 -1
-1
##$RECPRFX= (0..32)
1 0 1 1 0 0 0 0 0 0 0 0 0 0 0 0 0 0 0 0 0 0 0 0 0 0 0 0 0 0 0 0 0
##$RECSEL= (0..24)
0 1 2 3 0 0 0 0 0 0 0 0 0 0 0 0 0 0 0 0 0 0 0 0 0
##$SELREC= (0..24)
0 0 0 0 0 0 0 0 0 0 0 0 0 0 0 0 0 0 0 0 0 0 0 0 0
##$SFO1= 202.327001
##$SFO2= 125.695675
##$SFO3= 499.825499
##$SFO4= 499.825607
##$SFO5= 499.825607
##$SFO6= 499.825607
##$SFO7= 499.825607
##$SFO8= 499.825607
##$TY= (0..123)
0 0 0 0 0 0 0 0 0 0 0 0 0 0 0 0 0 0 0 0 0 0 0 0 0 0 0 0 0 0 0 0 0 0 0 0
0 0 0 0 0 0 0 0 0 0 0 0 0 0 0 0 0 0 0 0 0 0 0 0 0 0 0 0 0 0 0 0 0 0 0 0
0 0 0 0 0 0 0 0 0 0 0 0 0 0 0 0 0 0 0 0 0 0 0 0 0 0 0 0 0 0 0 0 0 0 0 0
0 0 0 0 0 0 0 0 0 0 0 0 0 0 0 0
##END=
