# Supplementary material for: Stereospecific Synthesis of Cyclohexenone Acids by [3,3]-Sigmatropic Rearrangement Route
Source: J Org Chem. 2023 Sep 1;88(18):12914–23. doi: 10.1021/acs.joc.3c00757 (PMC10507681; doi:10.1021/acs.joc.3c00757)
Supplement: Supplementary file 2 — jo3c00757_si_002.zip [file jo3c00757_si_002.zip › FID for Publication/1 big A/H1/1/topshimreport]

New TopShim run:

version = topshim 2.3.0
date = 2023-06-19
time = 09:52:38.411
command = topshim 

FINE SHIMMING

Parameters:

probe = Z168425_0001
solvent = DMSO
shim nucleus = 2H
nucleus optimised for = 1H
o1p (from lock) = 2.49 ppm

Results:


1D Shimming:
Iteration 1: FWHM Before= 1.6 Hz, Target= 0.2 Hz, After= 0.6 Hz
Iteration 2: FWHM Before= 0.6 Hz, Target= 0.2 Hz, After= 0.3 Hz
Iteration 3: FWHM Before= 0.3 Hz, Target= 0.2 Hz, After= 0.3 Hz
Iteration 4: FWHM Before= 0.3 Hz, Target= 0.2 Hz, After= 0.4 Hz
Iteration 5: FWHM Before= 0.4 Hz, Target= 0.2 Hz, After= 0.2 Hz
Shim succeeded

Lineshape quality factor (1D spectrum, spinning) = 0.312

shim changes: 
Z	+198
Z2	+90
Z3	+71
Z4	-65
Z5	+311
Z6	+750
Z7	-1170
Z8	+1738

duration = 1 min 12 sec
completed successfully
finished Mon Jun 19 09:53:50 2023


========================================================================
