# Supplementary material for: Stereospecific Synthesis of Cyclohexenone Acids by [3,3]-Sigmatropic Rearrangement Route
Source: J Org Chem. 2023 Sep 1;88(18):12914–23. doi: 10.1021/acs.joc.3c00757 (PMC10507681; doi:10.1021/acs.joc.3c00757)
Supplement: Supplementary file 2 — jo3c00757_si_002.zip [file jo3c00757_si_002.zip › FID for Publication/1 big A/HMBC/5/audita.txt]

##TITLE= Audit trail, TopSpin 4.2.0
##JCAMPDX= 5.01
##ORIGIN= Bruker BioSpin GmbH
##OWNER= nmr
$$ /srv/data/Bruker500/AleksiE/ae11_rt_pre_elimination_1_hmbc_2/5/audita.txt
##AUDIT TRAIL=  $$ (NUMBER, WHEN, WHO, WHERE, PROCESS, VERSION, WHAT)
(   1,<2023-06-19 11:54:52.033 +0300>,<nmr>,<nmr500>,<cprserver>,<TopSpin 4.2.0>,
      <new/edc EXPNO=5 PROCNO=1>)
(   2,<2023-06-19 08:55:12.291 +0000>,<nmr>,<nmr500>,<go4>,<TopSpin 4.2.0>,
      <acquisition in progress>)
(   3,<2023-06-19 09:19:40.699 +0000>,<nmr>,<nmr500>,<go4>,<TopSpin 4.2.0>,
      <created by zg on 'AvanceNeo' (nmr500) by user 'nmr'
       on data set with UUID 'ffcdb73a-0e7e-11ee-8f47-0013952945fd'
       started at 2023-06-19 08:55:12.291 +0000, POWCHK enabled, PULCHK disabled,
       completed at 2023-06-19 09:19:40.698 +0000
       configuration hash MD5:
       3C 94 8C 53 14 05 51 67 70 38 98 E6 DD FB 56 51
       double data hash MD5: 2K * 400
       93 05 1A 04 AB B1 28 71 DF 75 F7 AA 4C 03 F7 DF>)
(   4,<2023-06-19 12:19:33.007 +0300>,<nmr>,<nmr500>,<sertoint>,<TopSpin 4.2.0>,
      <sertoint
       data hash MD5: 2K * 400
       E8 3D 5C 9D A9 20 9E 63 75 E6 8F 33 FC 63 49 DB>)
##END=

$$ hash MD5
$$ FA 9A 6C 0E 24 4C 10 82 F1 BF 99 4A E2 E6 10 98
