# Supplementary material for: Stereospecific Synthesis of Cyclohexenone Acids by [3,3]-Sigmatropic Rearrangement Route
Source: J Org Chem. 2023 Sep 1;88(18):12914–23. doi: 10.1021/acs.joc.3c00757 (PMC10507681; doi:10.1021/acs.joc.3c00757)
Supplement: Supplementary file 2 — jo3c00757_si_002.zip [file jo3c00757_si_002.zip › FID for Publication/1 big A/HMBC/5/lists/pp/Grad.incl]

;Grad4.incl  -  include file for Gradient Spectroscopy
;   for AV 4
;
;avance-version (16/05/23)
;
;$CLASS=Common Incl
;$COMMENT=


/*;blank/unblank gradient amplifier and turn lock-hold on/off*/
#define BLKGRAD   setrtp0^0 ctrlgrad 4047
#define UNBLKGRAD setrtp0|0 ctrlgrad 0

/*;blank/unblank gradient amplifier*/
#define BLKGRAMP   ctrlgrad 4047
#define UNBLKGRAMP ctrlgrad 0

/*;for Gradient Shimming (BSMS) - new */
#define SHIM_XY_RAMP_ON  setrtp0|1
#define SHIM_XY_RAMP_OFF setrtp0^1
/*;for RCB board (BSMS) - old */
#define RCB_INCR SHIM_XY_RAMP_ON
#define RCB_CONT SHIM_XY_RAMP_OFF


define list<gradient> EA=<EA>


;$Id:$
