# Supplementary material for: Stereospecific Synthesis of Cyclohexenone Acids by [3,3]-Sigmatropic Rearrangement Route
Source: J Org Chem. 2023 Sep 1;88(18):12914–23. doi: 10.1021/acs.joc.3c00757 (PMC10507681; doi:10.1021/acs.joc.3c00757)
Supplement: Supplementary file 2 — jo3c00757_si_002.zip [file jo3c00757_si_002.zip › FID for Publication/1 big A/HSQC/2/acqu2]

##TITLE= Parameter file, TopSpin 4.2.0
##JCAMPDX= 5.0
##DATATYPE= Parameter Values
##NPOINTS= 1	$$ modification sequence number
##ORIGIN= Bruker BioSpin GmbH
##OWNER= nmr
$$ 2023-06-19 09:57:41.510 +0300  nmr@nmr500
$$ /srv/data/Bruker500/AleksiE/ae11_rt_pre_elimination_1_hsqc/2/acqu2
$$ process /opt/topspin4.2.0/prog/mod/edparproc
##$ACQT0= 0
##$BF1= 125.680593315
##$FnILOOP= 0
##$FnMODE= 6
##$NUC1= <13C>
##$NusJSP= 0
##$NusT2= 1
##$NusTD= 0
##$O1= 11311.251
##$ProjAngle= 0
##$SFO1= 125.691904566
##$SW= 199.997000269182
##$SW_h= 25138.0038713203
##$TD= 256
##END=
