# Supplementary material for: Stereospecific Synthesis of Cyclohexenone Acids by [3,3]-Sigmatropic Rearrangement Route
Source: J Org Chem. 2023 Sep 1;88(18):12914–23. doi: 10.1021/acs.joc.3c00757 (PMC10507681; doi:10.1021/acs.joc.3c00757)
Supplement: Supplementary file 2 — jo3c00757_si_002.zip [file jo3c00757_si_002.zip › FID for Publication/1 big A/HSQC/2/audita.txt]

##TITLE= Audit trail, TopSpin 4.2.0
##JCAMPDX= 5.01
##ORIGIN= Bruker BioSpin GmbH
##OWNER= nmr
$$ /srv/data/Bruker500/AleksiE/ae11_rt_pre_elimination_1_hsqc/2/audita.txt
##AUDIT TRAIL=  $$ (NUMBER, WHEN, WHO, WHERE, PROCESS, VERSION, WHAT)
(   1,<2023-06-19 09:57:42.163 +0300>,<nmr>,<nmr500>,<cprserver>,<TopSpin 4.2.0>,
      <new/edc EXPNO=2 PROCNO=1>)
(   2,<2023-06-19 06:58:10.395 +0000>,<nmr>,<nmr500>,<go4>,<TopSpin 4.2.0>,
      <acquisition in progress>)
(   3,<2023-06-19 07:21:21.028 +0000>,<nmr>,<nmr500>,<go4>,<TopSpin 4.2.0>,
      <created by zg on 'AvanceNeo' (nmr500) by user 'nmr'
       on data set with UUID 'a6624176-0e6e-11ee-b7cb-0013952945fd'
       started at 2023-06-19 06:58:10.395 +0000, POWCHK enabled, PULCHK disabled,
       completed at 2023-06-19 07:21:21.027 +0000
       configuration hash MD5:
       3C 94 8C 53 14 05 51 67 70 38 98 E6 DD FB 56 51
       double data hash MD5: 1764 * 256
       10 54 86 B2 62 22 26 EC 00 43 E8 8B FE 35 B9 7C>)
(   4,<2023-06-19 10:21:13.673 +0300>,<nmr>,<nmr500>,<sertoint>,<TopSpin 4.2.0>,
      <sertoint
       data hash MD5: 1764 * 256
       ED 2F 55 43 4D 22 E5 E2 3B 0E 47 48 F3 95 E2 3C>)
##END=

$$ hash MD5
$$ 97 51 92 C9 D8 0A CD 60 2B 0D 2F 75 2C 77 5B 0E
