# Supplementary material for: Stereospecific Synthesis of Cyclohexenone Acids by [3,3]-Sigmatropic Rearrangement Route
Source: J Org Chem. 2023 Sep 1;88(18):12914–23. doi: 10.1021/acs.joc.3c00757 (PMC10507681; doi:10.1021/acs.joc.3c00757)
Supplement: Supplementary file 2 — jo3c00757_si_002.zip [file jo3c00757_si_002.zip › FID for Publication/1 big A/HSQC/2/lists/pp/hsqcedetgp]

;hsqcedetgp
;avance-version (20/03/03)
;HSQC
;2D H-1/X correlation via double inept transfer
;phase sensitive using Echo/Antiecho-TPPI gradient selection
;with decoupling during acquisition
;using trim pulses in inept transfer
;with multiplicity editing during selection step
;
;W. Willker, D. Leibfritz, R. Kerssebaum & W. Bermel, Magn. Reson.
;   Chem. 31, 287-292 (1993)
;
;$CLASS=HighRes
;$DIM=2D
;$TYPE=
;$SUBTYPE=
;$COMMENT=


#include <Avance.incl>
#include <Grad.incl>
#include <Delay.incl>


"p2=p1*2"
"p4=p3*2"
"d4=1s/(cnst2*4)"
"d11=30m"

#   ifdef LABEL_CN
"p22=p21*2"
#   else
#   endif /*LABEL_CN*/


"d0=3u"

"in0=inf1/2"


"DELTA1=d4-p16-8u"

#   ifdef LABEL_CN
"DELTA=d21-p16-d16-larger(p2,p22)-d0*2"
#   else
"DELTA=d21-p16-d16-p2-d0*2"
#   endif /*LABEL_CN*/


1 ze
  d11 pl12:f2
2 d1 do:f2 
3 (p1 ph1)
  d4 pl2:f2
  (center (p2 ph1) (p4 ph6):f2 )
  d4 UNBLKGRAD

#   ifdef TRIMP
  p28 ph1
#   endif /* TRIMP */

  (p1 ph2) (p3 ph3):f2
  d0 

#   ifdef LABEL_CN
  (center (p2 ph5) (p22 ph1):f3 )
#   else
  (p2 ph5)
#   endif /*LABEL_CN*/

  d0
  p16:gp1*EA
  d16
  DELTA
  (center (p2 ph1) (p4 ph4):f2 )
  d21
  (ralign (p1 ph1) (p3 ph4):f2 )
  d4
  (center (p2 ph1) (p4 ph1):f2 )
  4u
  p16:gp2
  DELTA1 pl12:f2
  4u BLKGRAD
  go=2 ph31 cpd2:f2
  d1 do:f2 mc #0 to 2 
     F1EA(calgrad(EA), caldel(d0, +in0) & calph(ph3, +180) & calph(ph6, +180) & calph(ph31, +180))
exit
   

ph1=0 
ph2=1
ph3=0 2
ph4=0 0 0 0 2 2 2 2
ph5=0 0 2 2
ph6=0
ph31=2 0 2 0 0 2 0 2
  

;pl1 : f1 channel - power level for pulse (default)
;pl2 : f2 channel - power level for pulse (default)
;pl3 : f3 channel - power level for pulse (default)
;pl12: f2 channel - power level for CPD/BB decoupling
;p1 : f1 channel -  90 degree high power pulse
;p2 : f1 channel - 180 degree high power pulse
;p3 : f2 channel -  90 degree high power pulse
;p4 : f2 channel - 180 degree high power pulse
;p16: homospoil/gradient pulse
;p22: f3 channel - 180 degree high power pulse
;p28: f1 channel - trim pulse
;d0 : incremented delay (2D)                  [3 usec]
;d1 : relaxation delay; 1-5 * T1
;d4 : 1/(4J)XH
;d11: delay for disk I/O                             [30 msec]
;d16: delay for homospoil/gradient recovery
;d21: set d21 according to multiplicity selection
;        1/(2J(XH))  XH, XH3 positive, XH2 negative
;cnst2: = J(XH)
;inf1: 1/SW(X) = 2 * DW(X)
;in0: 1/(2 * SW(X)) = DW(X)
;nd0: 2
;ns: 1 * n
;ds: >= 16
;td1: number of experiments
;FnMODE: echo-antiecho
;cpd2: decoupling according to sequence defined by cpdprg2
;pcpd2: f2 channel - 90 degree pulse for decoupling sequence


;for z-only gradients:
;gpz1: 80%
;gpz2: 20.1% for C-13, 8.1% for N-15

;use gradient files:   
;gpnam1: SMSQ10.100
;gpnam2: SMSQ10.100


                                          ;preprocessor-flags-start
;LABEL_CN: for C-13 and N-15 labeled samples start experiment with 
;             option -DLABEL_CN (eda: ZGOPTNS)
;TRIMP: to use trimpulse p28@pl1 start experiment with
;          option -DTRIMP (eda: ZGOPTNS)
                                          ;preprocessor-flags-end


;$Id:$
