# Supplementary material for: Stereospecific Synthesis of Cyclohexenone Acids by [3,3]-Sigmatropic Rearrangement Route
Source: J Org Chem. 2023 Sep 1;88(18):12914–23. doi: 10.1021/acs.joc.3c00757 (PMC10507681; doi:10.1021/acs.joc.3c00757)
Supplement: Supplementary file 2 — jo3c00757_si_002.zip [file jo3c00757_si_002.zip › FID for Publication/10/13C/4/pdata/1/auditp.txt]

##TITLE= Audit trail, TopSpin 4.0.6
##JCAMPDX= 5.01
##ORIGIN= Bruker BioSpin GmbH
##OWNER= nmr
$$ /srv/data/Bruker500/AleksiE/AE_4cl_ketoni_500mhz_hplus_c13/4/pdata/1/auditp.txt
##AUDIT TRAIL=  $$ (NUMBER, WHEN, WHO, WHERE, PROCESS, VERSION, WHAT)
(   1,<2021-03-08 09:55:55.192 +0000>,<root>,<BladeEpu>,<go4>,<TopSpin 4.0.6>,
      <created by zg on 'AvanceNeo' (nmr500) by user 'nmr'
       started at 2021-03-08 08:47:06.340 +0000, POWCHK enabled, PULCHK disabled,
       terminated by command 'halt' at 2021-03-08 09:55:55.192 +0000
       configuration hash MD5:
       7B 5D 66 86 D6 E4 A5 45 33 CF 5F 5C F1 1E EF C6
       double data hash MD5: 64K
       C5 88 42 0C EC 92 E8 84 43 C2 C3 30 76 EA C1 65>)
(   2,<2021-03-08 11:55:19.915 +0200>,<nmr>,<nmr500>,<proc1d>,<TopSpin 4.0.6>,
      <Start of raw data processing
       ft FT_mod = 6 PKNL = 1 SI = 64K 
       data hash MD5: 64K
       1E 4D 0C 14 6A 7F C8 71 3D 4B 36 A3 F7 3B B9 79>)
(   3,<2021-03-08 11:55:21.721 +0200>,<nmr>,<nmr500>,<proc1d>,<TopSpin 4.0.6>,
      <apk 
       data hash MD5: 64K
       36 AB 71 9D 76 6E FB F8 4C 0F A6 05 0C E0 11 72>)
##END=

$$ hash MD5
$$ C9 68 75 69 3E B6 96 07 03 F2 69 1E 02 D8 93 B0
