# Supplementary material for: Stereospecific Synthesis of Cyclohexenone Acids by [3,3]-Sigmatropic Rearrangement Route
Source: J Org Chem. 2023 Sep 1;88(18):12914–23. doi: 10.1021/acs.joc.3c00757 (PMC10507681; doi:10.1021/acs.joc.3c00757)
Supplement: Supplementary file 2 — jo3c00757_si_002.zip [file jo3c00757_si_002.zip › FID for Publication/10/1H/1/pdata/1/auditp.txt]

##TITLE= Audit trail, TopSpin 4.0.6
##JCAMPDX= 5.01
##ORIGIN= Bruker BioSpin GmbH
##OWNER= nmr
$$ /srv/data/Bruker500/AleksiE/AE_4cl_ketoni_500mhz_hplus_h1/1/pdata/1/auditp.txt
##AUDIT TRAIL=  $$ (NUMBER, WHEN, WHO, WHERE, PROCESS, VERSION, WHAT)
(   1,<2021-03-08 08:06:31.820 +0000>,<root>,<BladeEpu>,<go4>,<TopSpin 4.0.6>,
      <created by zg on 'AvanceNeo' (nmr500) by user 'nmr'
       started at 2021-03-08 08:05:41.073 +0000, POWCHK enabled, PULCHK disabled,
       completed at 2021-03-08 08:06:31.820 +0000
       configuration hash MD5:
       7B 5D 66 86 D6 E4 A5 45 33 CF 5F 5C F1 1E EF C6
       double data hash MD5: 64K
       D3 CB A7 A0 88 DC D9 E1 F6 72 52 03 CA AD 96 09>)
(   2,<2021-03-08 10:05:52.030 +0200>,<nmr>,<nmr500>,<proc1d>,<TopSpin 4.0.6>,
      <Start of raw data processing
       ft FT_mod = 6 PKNL = 1 SI = 64K 
       data hash MD5: 64K
       1A B8 A0 EB 4F 89 3E 7B 1E 55 01 14 72 2D 97 22>)
(   3,<2021-03-08 10:05:54.594 +0200>,<nmr>,<nmr500>,<proc1d>,<TopSpin 4.0.6>,
      <apk 
       data hash MD5: 64K
       6C 9B DE FF F5 49 F2 BE 8A CD DD 9A 33 07 EA 18>)
##END=

$$ hash MD5
$$ 57 E3 EC C6 87 A8 83 EC 6F 24 E8 35 86 91 36 E1
