# Supplementary material for: Stereospecific Synthesis of Cyclohexenone Acids by [3,3]-Sigmatropic Rearrangement Route
Source: J Org Chem. 2023 Sep 1;88(18):12914–23. doi: 10.1021/acs.joc.3c00757 (PMC10507681; doi:10.1021/acs.joc.3c00757)
Supplement: Supplementary file 2 — jo3c00757_si_002.zip [file jo3c00757_si_002.zip › FID for Publication/10/HMBC/3/acqu2s]

##TITLE= Parameter file, TopSpin 4.0.6
##JCAMPDX= 5.0
##DATATYPE= Parameter Values
##NPOINTS= 402	$$ modification sequence number
##ORIGIN= Bruker BioSpin GmbH
##OWNER= nmr
$$ 2021-03-08 10:46:18.142 +0200  nmr@nmr500
$$ /srv/data/Bruker500/AleksiE/AE_4cl_ketoni_500mhz_hplus_hmbc/3/acqu2s
$$ process /opt/topspin4.0.6/prog/mod/acqdataserver
##$ACQT0= 0
##$BF1= 125.680593316
##$FnILOOP= 1
##$FnMODE= 1
##$NUC1= <13C>
##$NusJSP= 0
##$NusT2= 1
##$NusTD= 400
##$O1= 12568.058
##$PULPROG= <hmbcgplpndqf>
##$ProjAngle= 0
##$SFO1= 125.693161374
##$SW= 219.775754625735
##$SW_h= 27624.3093922652
##$TD= 400
##END=
