# Supplementary material for: Stereospecific Synthesis of Cyclohexenone Acids by [3,3]-Sigmatropic Rearrangement Route
Source: J Org Chem. 2023 Sep 1;88(18):12914–23. doi: 10.1021/acs.joc.3c00757 (PMC10507681; doi:10.1021/acs.joc.3c00757)
Supplement: Supplementary file 2 — jo3c00757_si_002.zip [file jo3c00757_si_002.zip › FID for Publication/10/HMBC/3/audita.txt]

##TITLE= Audit trail, TopSpin 4.0.6
##JCAMPDX= 5.01
##ORIGIN= Bruker BioSpin GmbH
##OWNER= root
$$ /root/.topspin-BladeEpu/local_acqu/AE_4cl_ketoni_500mhz_hplus_hmbc/3/audita.txt
##AUDIT TRAIL=  $$ (NUMBER, WHEN, WHO, WHERE, PROCESS, VERSION, WHAT)
(   1,<2021-03-08 08:47:04.515 +0000>,<root>,<BladeEpu>,<go4>,<TopSpin 4.0.6>,
      <created by zg on 'AvanceNeo' (nmr500) by user 'nmr'
       started at 2021-03-08 08:22:34.541 +0000, POWCHK enabled, PULCHK disabled,
       completed at 2021-03-08 08:47:04.514 +0000
       configuration hash MD5:
       7B 5D 66 86 D6 E4 A5 45 33 CF 5F 5C F1 1E EF C6
       double data hash MD5: 2K * 400
       D2 03 A3 8B EC 15 2C 8A 00 95 1A 38 C5 01 56 ED>)
$$ /srv/data/Bruker500/AleksiE/AE_4cl_ketoni_500mhz_hplus_hmbc/3/audita.txt
(   2,<2021-03-08 10:46:22.594 +0200>,<nmr>,<nmr500>,<sertoint>,<TopSpin 4.0.6>,
      <sertoint
       data hash MD5: 2K * 400
       14 10 EA 84 F3 ED 2D C0 6C 95 9B 7B 46 EA 73 63>)
##END=

$$ hash MD5
$$ F5 4F FC C1 F5 02 F7 6B CF 74 94 85 81 2E 89 FF
