# Supplementary material for: Stereospecific Synthesis of Cyclohexenone Acids by [3,3]-Sigmatropic Rearrangement Route
Source: J Org Chem. 2023 Sep 1;88(18):12914–23. doi: 10.1021/acs.joc.3c00757 (PMC10507681; doi:10.1021/acs.joc.3c00757)
Supplement: Supplementary file 2 — jo3c00757_si_002.zip [file jo3c00757_si_002.zip › FID for Publication/10/HMBC/3/pdata/1/title]

AE 4cloorattu ketoni tuote 500mhz hplus hmbc
