# Supplementary material for: Stereospecific Synthesis of Cyclohexenone Acids by [3,3]-Sigmatropic Rearrangement Route
Source: J Org Chem. 2023 Sep 1;88(18):12914–23. doi: 10.1021/acs.joc.3c00757 (PMC10507681; doi:10.1021/acs.joc.3c00757)
Supplement: Supplementary file 2 — jo3c00757_si_002.zip [file jo3c00757_si_002.zip › FID for Publication/10/HMBC/3/shimvalues]

# Mon Mar  8 10:22:56 2021
#$$PROBEIDENTIFIER=Z113652_0270
#$$PROBENAME=PA BBO 500S2 BBF-H-D-05 Z SP
#$$SHIMID=292722
#
# Active Shim Gradients
#
Z           		-1063           
Z2          		-1398           
Z3          		1646            
Z4          		1982            
Z5          		-690            
Z6          		-2611           
Z7          		-8115           
Z8          		4652            
X           		-1466           
XZ          		4012            
XZ2         		-6146           
XZ3         		6934            
XZ4         		4916            
XZ5         		13097           
Y           		1334            
YZ          		-5164           
YZ2         		14023           
YZ3         		-2685           
YZ4         		-7186           
YZ5         		1957            
XY          		3144            
XYZ         		-5055           
XYZ2        		1567            
XYZ3        		12591           
XYZ4        		-12397          
XYZ5        		104             
(X2-Y2)     		2782            
(X2-Y2)Z    		4438            
(X2-Y2)Z2   		270             
(X2-Y2)Z3   		-488            
(X2-Y2)Z4   		-3609           
(X2-Y2)Z5   		-63             
X3          		31686           
X3Z         		33791           
Y3          		19688           
Y3Z         		-11022          
#
# Lock Parameter
#
FIELD		-602.177
LOCKPHASE		128.380 
LOCKPOWER		-38.000 
LOCKGAIN		113.633 
LOCKDC		-75.000 
LOCKSHIFT		2.040   
LOOPGAIN		-2.000  
LOOPTIME		0.100   
LOOPFILTER		200.000 
#
IEEE64_VERSION_CODE 1
#
# Shim currents 
#
SHIM_SETTING [1 ]  -1524.62352316  
SHIM_SETTING [2 ]  -2767.10576430  
SHIM_SETTING [3 ]  5724.37830798   
SHIM_SETTING [4 ]  5786.44141596   
SHIM_SETTING [5 ]  -1484.54842883  
SHIM_SETTING [6 ]  -2708.03063786  
SHIM_SETTING [7 ]  -4702.59056919  
SHIM_SETTING [8 ]  10913.60313672  
SHIM_SETTING [9 ]  -1820.65902105  
SHIM_SETTING [10]  1489.68196922   
SHIM_SETTING [11]  0.00000000      
SHIM_SETTING [12]  30709.86200000  
SHIM_SETTING [13]  8666.69500000   
SHIM_SETTING [14]  -1021.04000000  
SHIM_SETTING [15]  10346.63924764  
SHIM_SETTING [16]  -19308.36172094 
SHIM_SETTING [17]  -4499.81671944  
SHIM_SETTING [18]  -326.09780120   
SHIM_SETTING [19]  23666.59001172  
SHIM_SETTING [20]  -13749.09964155 
SHIM_SETTING [21]  4452.90400000   
SHIM_SETTING [22]  -3663.88800000  
SHIM_SETTING [23]  9608.48600000   
SHIM_SETTING [24]  2777.05600000   
SHIM_SETTING [25]  -1140.13200000  
SHIM_SETTING [26]  -2021.16700000  
SHIM_SETTING [27]  31756.21500000  
SHIM_SETTING [28]  3945.56505099   
SHIM_SETTING [29]  3463.04974830   
SHIM_SETTING [30]  -19668.43025170 
SHIM_SETTING [31]  112.64627077    
SHIM_SETTING [32]  17770.45705099  
SHIM_SETTING [33]  2123.30739137   
SHIM_SETTING [34]  -6429.98160863  
SHIM_SETTING [35]  2903.25323605   
SHIM_SETTING [36]  25883.17423605  
SHIM_SETTING [37]  -8308.04449452  
SHIM_SETTING [38]  -10017.80253145 
SHIM_SETTING [39]  -1183.45505880  
SHIM_SETTING [40]  0.00000000      
