# Supplementary material for: Stereospecific Synthesis of Cyclohexenone Acids by [3,3]-Sigmatropic Rearrangement Route
Source: J Org Chem. 2023 Sep 1;88(18):12914–23. doi: 10.1021/acs.joc.3c00757 (PMC10507681; doi:10.1021/acs.joc.3c00757)
Supplement: Supplementary file 2 — jo3c00757_si_002.zip [file jo3c00757_si_002.zip › FID for Publication/10/HSQC/2/adcInfo_TRX1.xml]

 <TRX channel="1">
	<summary>Optimal performance achieved</summary>
	<maxAdcModulation>
		<utcDate>08-08:12:47.045</utcDate>
		<adcModulationPercent>7</adcModulationPercent>
		<numScan>2</numScan>
		<numExp>82</numExp>
	</maxAdcModulation>
	<minAdcModulation>
		<utcDate>08-08:08:10.731</utcDate>
		<adcModulationPercent>3</adcModulationPercent>
		<numScan>2</numScan>
		<numExp>0</numExp>
	</minAdcModulation>
	<adcOverflow>no</adcOverflow>
</TRX>
