# Supplementary material for: Stereospecific Synthesis of Cyclohexenone Acids by [3,3]-Sigmatropic Rearrangement Route
Source: J Org Chem. 2023 Sep 1;88(18):12914–23. doi: 10.1021/acs.joc.3c00757 (PMC10507681; doi:10.1021/acs.joc.3c00757)
Supplement: Supplementary file 2 — jo3c00757_si_002.zip [file jo3c00757_si_002.zip › FID for Publication/10/HSQC/2/audita.txt]

##TITLE= Audit trail, TopSpin 4.0.6
##JCAMPDX= 5.01
##ORIGIN= Bruker BioSpin GmbH
##OWNER= root
$$ /root/.topspin-BladeEpu/local_acqu/AE_4cl_ketoni_500mhz_hplus_hsqc/2/audita.txt
##AUDIT TRAIL=  $$ (NUMBER, WHEN, WHO, WHERE, PROCESS, VERSION, WHAT)
(   1,<2021-03-08 08:22:32.598 +0000>,<root>,<BladeEpu>,<go4>,<TopSpin 4.0.6>,
      <created by zg on 'AvanceNeo' (nmr500) by user 'nmr'
       started at 2021-03-08 08:07:11.810 +0000, POWCHK enabled, PULCHK disabled,
       completed at 2021-03-08 08:22:32.598 +0000
       configuration hash MD5:
       7B 5D 66 86 D6 E4 A5 45 33 CF 5F 5C F1 1E EF C6
       double data hash MD5: 2000 * 256
       B6 A1 FB 7E 0C F3 FB DC A6 FD 6F 42 5F 94 DA D7>)
$$ /srv/data/Bruker500/AleksiE/AE_4cl_ketoni_500mhz_hplus_hsqc/2/audita.txt
(   2,<2021-03-08 10:21:50.677 +0200>,<nmr>,<nmr500>,<sertoint>,<TopSpin 4.0.6>,
      <sertoint
       data hash MD5: 2000 * 256
       31 E3 8C B8 33 64 3E 9E 15 BC F8 1B 02 80 87 49>)
##END=

$$ hash MD5
$$ 24 63 EB 5F 37 96 AE A7 81 21 20 FE 19 BB 13 7C
