# Supplementary material for: Stereospecific Synthesis of Cyclohexenone Acids by [3,3]-Sigmatropic Rearrangement Route
Source: J Org Chem. 2023 Sep 1;88(18):12914–23. doi: 10.1021/acs.joc.3c00757 (PMC10507681; doi:10.1021/acs.joc.3c00757)
Supplement: Supplementary file 2 — jo3c00757_si_002.zip [file jo3c00757_si_002.zip › FID for Publication/10/HSQC/2/specpar]

##TITLE= Parameter file, TopSpin 4.0.6
##JCAMPDX= 5.0
##DATATYPE= Parameter Values
##NPOINTS= 1	$$ modification sequence number
##ORIGIN= Bruker BioSpin GmbH
##OWNER= nmr
$$ 2021-03-08 10:06:28.267 +0200  nmr@nmr500
$$ /srv/data/Bruker500/AleksiE/AE_4cl_ketoni_500mhz_hplus_hsqc/2//specpar
$$ process /opt/topspin4.0.6/prog/mod/acqdataserver
##$ANCIEN= (0..7)
0 0 0 0 0 0 0 0
##$BF1= 100.13
##$BF2= 100.13
##$BF3= 100.13
##$DEC= 1
##$DECB= 1
##$DEF19F= yes
##$DEFRSEL= yes
##$HPMOD= (0..32)
0 0 0 0 0 0 0 0 0 0 0 0 0 0 0 0 0 0 0 0 0 0 0 0 0 0 0 0 0 0 0 0 0
##$HPPRECH= (0..32)
-1 -1 -1 -1 -1 -1 -1 -1 -1 -1 -1 -1 -1 -1 -1 -1 -1 -1 -1 -1 -1 -1 -1 -1
-1 -1 -1 -1 -1 -1 -1 -1 -1
##$HPSELECT= yes
##$LOCSW19F= -1
##$LOCSW2H= -1
##$NUC1= 14
##$NUC2= 1
##$NUC3= 0
##$NUC4= 0
##$NUC5= 0
##$NUC6= 0
##$NUC7= 0
##$NUC8= 0
##$NUCARR= (0..123)
499.823 499.823 76.725873723 533.131074766 380.760043213 73.554382528 194.250196079
70.234193291 53.699273725 160.363081366 125.680593316 36.118794418 50.646624747
67.758290072 470.303508601 39.457507097 132.212680137 30.597339706 130.23817436
99.300770079 202.332059087 38.36641348 48.972202701 40.764189366 23.323605521
12.801991489 33.638232849 121.415738608 28.177691566 28.185203905 49.833897553
131.468183782 28.252475082 123.902213084 16.183159133 118.59337308 44.664438189
132.530432613 141.968190463 31.272940459 119.964287603 152.429540835 17.435400682
85.582762973 95.323808422 26.079374633 125.225554455 134.984788464 19.231189748
48.25762575 163.544354796 21.661439134 24.49231665 46.465035553 122.337527179
32.573095042 33.25669796 112.501790264 23.017603883 25.797709377 15.92659499
22.872400303 20.23193036 23.259428247 106.0398486 110.92659308 109.290072614
109.524359647 163.535832814 178.098225902 186.387155582 119.610527879 64.773147186
130.802389557 157.693001909 100.00201675 139.001705972 41.205013259 65.55749443
49.654701011 55.544970116 65.948146089 70.603202616 153.0458026 27.2403535
16.794052801 20.8426191 17.1939112 124.2559978 54.8805654 15.3445661 20.142866901
120.1574492 17.1939112 24.091468599 106.6622282 14.394902399 41.4353267
87.465556228 24.09646683 56.99981492 40.64060813 20.027907609 12.58054491
59.926778408 20.824560495 112.583131457 113.717729668 11.407615274 38.813255242
8.586959141 9.351688331 107.445870692 8.64193967 89.522407845 33.046212498
285.514891936 288.317089607 104.56596554 80.31799736 9.203740723 18.1435749
100 100
##$NUCOFFS= (0..127)
<1H> <13C> <15N> <31P> <2H> <19F> <29Si> <> <> <> <> <> <> <> <> <> <>
<> <> <> <> <> <> <> <> <> <> <> <> <> <> <> <> <> <> <> <> <> <> <> <>
<> <> <> <> <> <> <> <> <> <> <> <> <> <> <> <> <> <> <> <> <> <> <> <>
<> <> <> <> <> <> <> <> <> <> <> <> <> <> <> <> <> <> <> <> <> <> <> <>
<> <> <> <> <> <> <> <> <> <> <> <> <> <> <> <> <> <> <> <> <> <> <> <>
<> <> <> <> <> <> <> <> <> <> <> <> <> <> <>
##$OBS= 1
##$OFFS= (0..127)
0 0 0 0 0 0 0 0 0 0 0 0 0 0 0 0 0 0 0 0 0 0 0 0 0 0 0 0 0 0 0 0 0 0 0 0
0 0 0 0 0 0 0 0 0 0 0 0 0 0 0 0 0 0 0 0 0 0 0 0 0 0 0 0 0 0 0 0 0 0 0 0
0 0 0 0 0 0 0 0 0 0 0 0 0 0 0 0 0 0 0 0 0 0 0 0 0 0 0 0 0 0 0 0 0 0 0 0
0 0 0 0 0 0 0 0 0 0 0 0 0 0 0 0 0 0 0 0
##$OFFSF= (0..7)
0 0 0 0 0 0 0 0
##$OFFSH= (0..7)
0 0 0 0 0 0 0 0
##$OFFSX= (0..7)
0 0 0 0 0 0 0 0
##$OFFSXAS= (0..7)
0 0 0 0 0 0 0 0
##$OFSF1= 0
##$OFSF2= 0
##$OFSH1= 0
##$OFSH2= 0
##$OFSH3= 0
##$OFSX1= 0
##$OFSX2= 0
##$OFSY= 0
##$PACOIL= (0..32)
0 0 0 0 0 0 0 0 0 0 0 0 0 0 0 0 0 0 0 0 0 0 0 0 0 0 0 0 0 0 0 0 0
##$PRECHAN= (0..32)
-1 2 -1 0 3 4 1 -1 -1 -1 -1 -1 -1 -1 -1 -1 -1 -1 -1 -1 -1 -1 -1 -1 -1 -1
-1 -1 -1 -1 -1 -1 -1
##$RECPRE= (0..25)
-1 0 2 3 -1 -1 -1 -1 -1 -1 -1 -1 -1 -1 -1 -1 -1 -1 -1 -1 -1 -1 -1 -1 -1
-1
##$RECPRFX= (0..32)
1 0 1 1 0 0 0 0 0 0 0 0 0 0 0 0 0 0 0 0 0 0 0 0 0 0 0 0 0 0 0 0 0
##$RECSEL= (0..24)
0 1 2 3 0 0 0 0 0 0 0 0 0 0 0 0 0 0 0 0 0 0 0 0 0
##$SELREC= (0..24)
0 0 0 0 0 0 0 0 0 0 0 0 0 0 0 0 0 0 0 0 0 0 0 0 0
##$SFO1= 470.256479
##$SFO2= 499.823
##$SFO3= 499.823
##$SFO4= 499.825999
##$SFO5= 499.825999
##$SFO6= 499.825999
##$SFO7= 499.825999
##$SFO8= 499.825999
##$TY= (0..123)
0 0 0 0 0 0 0 0 0 0 0 0 0 0 0 0 0 0 0 0 0 0 0 0 0 0 0 0 0 0 0 0 0 0 0 0
0 0 0 0 0 0 0 0 0 0 0 0 0 0 0 0 0 0 0 0 0 0 0 0 0 0 0 0 0 0 0 0 0 0 0 0
0 0 0 0 0 0 0 0 0 0 0 0 0 0 0 0 0 0 0 0 0 0 0 0 0 0 0 0 0 0 0 0 0 0 0 0
0 0 0 0 0 0 0 0 0 0 0 0 0 0 0 0
##END=
